# Supplementary material for: Comparison of Two Software Packages for Perfusion Imaging: Ischemic Core and Penumbra Estimation and Patient Triage in Acute Ischemic Stroke
Source: Cells. 2022 Aug 16;11(16):2547. doi: 10.3390/cells11162547 (PMC9406974; doi:10.3390/cells11162547)
Supplement: Supplementary file 1 [file cells-11-02547-s001.zip]

Archive with 1 entries (1 files):
- cells-1751175-supplementary.pdf
